# Supplementary material for: The venomous cocktail of the vampire snail Colubraria reticulata (Mollusca, Gastropoda)
Source: BMC Genomics. 2015 Jun 9;16(1):441. doi: 10.1186/s12864-015-1648-4 (PMC4460706; doi:10.1186/s12864-015-1648-4)
Supplement: Additional file 3: Tables S10-S25. — Tables describing tissue-specific expression values for each feeding-related protein class. [file 12864_2015_1648_MOESM3_ESM.xlsx]

## Sheet: Tab_S10
Table S10: Contigs with similarity to vWFA domain with enhanced expression in the salivary glands (SG).
ID	Length	UniProt subject id	NR subject id	NR Sequence description	InterProScan	WBvsSG logFC	WBvsSG logCPM	WBvsSG PValue	WBvsSG FDR	SI SG
comp107981_c1_seq1	2407	sp|A2AX52|CO6A4_MOUSE	gi|405975735|gb|EKC40283.1|	collagen alpha-3 chain	IPR002035 (SMART) IPR002035 (PFAM) IPR002035 (PROSITE_PROFILES) IPR002035 (PROSITE_PROFILES) IPR002035 (PROSITE_PROFILES) SignalP-noTM (SIGNALP_EUK) SignalP-noTM (SIGNALP_GRAM_NEGATIVE) SignalP-TM (SIGNALP_GRAM_POSITIVE)	13.2101	5.65897	6.28e-12	2.46e-09	81.4243
comp107981_c1_seq2	2419	sp|A2AX52|CO6A4_MOUSE	gi|405975735|gb|EKC40283.1|	collagen alpha-3 chain	IPR002035 (SMART) IPR002035 (PFAM) IPR002035 (PROSITE_PROFILES) IPR002035 (PROSITE_PROFILES) IPR002035 (PROSITE_PROFILES) SignalP-noTM (SIGNALP_EUK) SignalP-noTM (SIGNALP_GRAM_NEGATIVE) SignalP-TM (SIGNALP_GRAM_POSITIVE)	16.2238	8.67322	6.92e-17	1.16e-12	100
comp107981_c1_seq3	2407	sp|A6NMZ7|CO6A6_HUMAN	gi|405975735|gb|EKC40283.1|	collagen alpha-6 chain-like	IPR002035 (SMART) IPR002035 (PFAM) IPR002035 (PROSITE_PROFILES) IPR002035 (PROSITE_PROFILES) IPR002035 (PROSITE_PROFILES) SignalP-noTM (SIGNALP_GRAM_NEGATIVE) SignalP-TM (SIGNALP_GRAM_POSITIVE) SignalP-noTM (SIGNALP_EUK)	10.9052	9.51191	4.79e-08	6.99e-06	67.2171
comp107981_c1_seq4	2326	sp|A2AX52|CO6A4_MOUSE	gi|405975735|gb|EKC40283.1|	collagen alpha-6 chain	IPR002035 (SMART) IPR002035 (PFAM) IPR002035 (PROSITE_PROFILES) IPR002035 (PROSITE_PROFILES) IPR002035 (PROSITE_PROFILES) SignalP-TM (SIGNALP_GRAM_POSITIVE) SignalP-noTM (SIGNALP_EUK) SignalP-noTM (SIGNALP_GRAM_NEGATIVE)	9.4697	9.36434	1.43e-11	4.93e-09	58.3692
comp107981_c1_seq5	2392	sp|A6NMZ7|CO6A6_HUMAN	gi|405975735|gb|EKC40283.1|	collagen alpha-6 chain	IPR002035 (SMART) IPR002035 (PFAM) IPR002035 (PROSITE_PROFILES) IPR002035 (PROSITE_PROFILES) IPR002035 (PROSITE_PROFILES) SignalP-noTM (SIGNALP_EUK) SignalP-noTM (SIGNALP_GRAM_NEGATIVE) SignalP-TM (SIGNALP_GRAM_POSITIVE)	10.5429	7.00553	1.03e-10	2.83e-08	64.9839
comp107981_c1_seq6	2362	sp|A2AX52|CO6A4_MOUSE	gi|405975735|gb|EKC40283.1|	collagen alpha-5 chain	IPR002035 (SMART) IPR002035 (PFAM) IPR002035 (PROSITE_PROFILES) IPR002035 (PROSITE_PROFILES) IPR002035 (PROSITE_PROFILES) SignalP-noTM (SIGNALP_GRAM_NEGATIVE) SignalP-TM (SIGNALP_GRAM_POSITIVE) SignalP-noTM (SIGNALP_EUK)	7.75502	6.10419	1.95e-08	3.18e-06	47.8003
comp107981_c1_seq7	2350	sp|A2AX52|CO6A4_MOUSE	gi|405975735|gb|EKC40283.1|	collagen alpha-5 chain	IPR002035 (SMART) IPR002035 (PFAM) IPR002035 (PROSITE_PROFILES) IPR002035 (PROSITE_PROFILES) IPR002035 (PROSITE_PROFILES) SignalP-noTM (SIGNALP_EUK) SignalP-noTM (SIGNALP_GRAM_NEGATIVE) SignalP-TM (SIGNALP_GRAM_POSITIVE)	10.6322	8.60192	2.64e-12	1.12e-09	65.5346
comp109601_c0_seq12	1333	sp|Q99715|COCA1_HUMAN	gi|405971325|gb|EKC36168.1|	collagen alpha-6 chain	IPR002035 (SMART) IPR002035 (PFAM) IPR002035 (PROSITE_PROFILES) SignalP-TM (SIGNALP_GRAM_POSITIVE) SignalP-noTM (SIGNALP_EUK) TMhelix (TMHMM)	9.02348	4.05138	8.16e-09	1.41e-06	55.6188
comp109601_c0_seq14	2412	sp|A2AX52|CO6A4_MOUSE	gi|524892586|ref|XP_005102820.1|	collagen alpha-6 chain	IPR002035 (SMART) IPR002035 (PFAM) IPR002035 (PROSITE_PROFILES)	11.2381	3.69596	4.42e-09	8.2e-07	69.2694
comp109601_c0_seq15	1309	sp|P15989|CO6A3_CHICK	gi|405975735|gb|EKC40283.1|	collagen alpha-5 chain	IPR002035 (PROSITE_PROFILES)	6.68227	2.1516	7.94e-06	0.000614267	41.1881
comp109601_c0_seq18	505	sp|O08746|MATN2_MOUSE	gi|524880616|ref|XP_005096970.1|	collagen alpha-1 chain	IPR002035 (SMART) IPR002035 (PFAM) IPR002035 (PROSITE_PROFILES) SignalP-noTM (SIGNALP_EUK) TMhelix (TMHMM)	8.30885	4.03836	2.69e-08	4.24e-06	51.214
comp109601_c0_seq20	798	sp|A8TX70|CO6A5_HUMAN	gi|524892586|ref|XP_005102820.1|	collagen alpha-5 chain	IPR002035 (SMART) IPR002035 (PFAM) IPR002035 (PROSITE_PROFILES) SignalP-noTM (SIGNALP_EUK) TMhelix (TMHMM)	8.77866	3.90657	4.83e-09	8.93e-07	54.1098
comp109601_c0_seq24	2156	sp|A6H584|CO6A5_MOUSE	gi|405952726|gb|EKC20504.1|	collagen alpha-6 chain	IPR002035 (PFAM) IPR002035 (PROSITE_PROFILES)	6.06228	0.916538	0.00019179	0.0090092	37.3666
comp109601_c0_seq26	2335	sp|A6H584|CO6A5_MOUSE	gi|405952726|gb|EKC20504.1|	collagen alpha-5 chain	IPR002035 (PFAM) IPR002035 (PROSITE_PROFILES)	10.1048	2.56615	6.37e-08	9.04e-06	62.2838
comp109601_c0_seq27	2879	sp|A6H584|CO6A5_MOUSE	gi|405966044|gb|EKC31369.1|	collagen alpha-6 chain	IPR002035 (SMART) IPR002035 (PFAM) IPR002035 (PROSITE_PROFILES)	11.8504	4.30207	9.87e-11	2.76e-08	73.0435
comp109601_c0_seq28	947	sp|A6H584|CO6A5_MOUSE	gi|524892586|ref|XP_005102820.1|	collagen alpha-5 chain	IPR002035 (SMART) IPR002035 (PFAM) IPR002035 (PROSITE_PROFILES) IPR002035 (PROSITE_PROFILES)	11.4579	5.68745	4.34e-12	1.77e-09	70.6243
comp109601_c0_seq4	1523	sp|A2AX52|CO6A4_MOUSE	gi|524892586|ref|XP_005102820.1|	collagen alpha-6 chain	IPR002035 (SMART) IPR002035 (PFAM) IPR002035 (PROSITE_PROFILES) IPR002035 (PROSITE_PROFILES) IPR002035 (PROSITE_PROFILES)	13.1641	5.61473	1.33e-12	6.17e-10	81.1409
comp109601_c0_seq5	1758	sp|A2AX52|CO6A4_MOUSE	gi|524892586|ref|XP_005102820.1|	collagen alpha-6 chain	IPR002035 (SMART) IPR002035 (PFAM) IPR002035 (PROSITE_PROFILES)	11.0491	3.50541	2.53e-09	4.86e-07	68.1044
comp109601_c0_seq6	1839	NA	gi|405958346|gb|EKC24482.1|	collagen alpha-6 chain	NA	7.75925	3.69599	3.76e-08	5.6e-06	47.8264
comp48292_c1_seq1	1778	sp|A2AX52|CO6A4_MOUSE	gi|524882671|ref|XP_005097975.1|	collagen alpha-4 chain-like	IPR002035 (SMART) IPR002035 (PFAM) IPR002035 (PROSITE_PROFILES) IPR002035 (PROSITE_PROFILES)	10.8561	11.1314	3.22e-15	1.05e-11	66.9146
comp74581_c0_seq1	901	sp|O08746|MATN2_MOUSE	gi|260837292|ref|XP_002613639.1|	collagen alpha-1 chain-like	IPR002035 (SMART) IPR002035 (PFAM) IPR002035 (PROSITE_PROFILES)	10.1253	6.34812	4.54e-12	1.81e-09	62.4101
comp91788_c1_seq1	2682	sp|A8TX70|CO6A5_HUMAN	gi|405975735|gb|EKC40283.1|	collagen alpha-5 chain	IPR002035 (SMART) IPR002035 (PFAM) IPR002035 (PROSITE_PROFILES) IPR002035 (PROSITE_PROFILES) IPR002035 (PROSITE_PROFILES)	10.6797	12.6542	4.67e-15	1.12e-11	65.8276
comp99217_c1_seq1	763	sp|Q02388|CO7A1_HUMAN	gi|405971325|gb|EKC36168.1|	collagen alpha-1 chain	IPR002035 (SMART) IPR002035 (PFAM) IPR002035 (PROSITE_PROFILES)	10.2511	4.48379	2.77e-10	6.73e-08	63.1854

## Sheet: Tab_S11
Table S11: Contigs with similarity to TFPI-Kunitz domain with enhanced expression in the mid-oesophagus (MO).
ID	Length	UniProt.subject.id	NR.subject.id	NR.Sequence.description	InterProScan	WBvsMO.logFC	WBvsMO.logCPM	WBvsMO.PValue	WBvsMO.FDR	SI_MO
comp101225_c0_seq1	1317	sp|O76840|PPN1_CAEEL	gi|514457297|ref|XP_005002882.1|	kunitz-like protease inhibitor	IPR002223 (SMART) IPR002223 (PFAM) IPR002223 (PROSITE_PROFILES) IPR002223 (PROSITE_PROFILES) IPR002223 (PROSITE_PROFILES) IPR002223 (PROSITE_PROFILES) SignalP-TM (SIGNALP_GRAM_POSITIVE) TMhelix (TMHMM)	10.1242	14.1863	9.8e-11	1.03e-06	81.3607
comp105558_c0_seq1	945	sp|P84875|PCPI_SABMA	gi|530636309|ref|XP_005304995.1|	tissue factor pathway inhibitor-like	IPR002223 (SMART) IPR002223 (PFAM) IPR002223 (PROSITE_PROFILES)	8.16003	5.67189	1.28e-07	0.000101013	65.5761
comp105558_c0_seq2	998	sp|P10280|IP52_ANESU	gi|318087532|gb|ADV40356.1|	microlepidin-1 precursor	IPR002223 (SMART) IPR002223 (PFAM) IPR002223 (PROSITE_PROFILES)	8.49008	7.5312	2.8e-06	0.00105094	68.2284
comp105558_c0_seq4	931	sp|P10280|IP52_ANESU	gi|318087532|gb|ADV40356.1|	microlepidin-1 precursor	NA	7.73733	6.34086	8.79e-09	1.59e-05	62.1791
comp105558_c0_seq6	1137	sp|P84875|PCPI_SABMA	gi|530636309|ref|XP_005304995.1|	tissue factor pathway inhibitor-like	IPR002223 (SMART) IPR002223 (PFAM) IPR002223 (PROSITE_PROFILES) IPR002223 (PROSITE_PROFILES)	8.1621	12.422	3.95e-08	4.68e-05	65.5927
comp108520_c0_seq4	6051	sp|Q868Z9|PPN_DROME	gi|530658136|ref|XP_005314644.1|	kunitz-like protease inhibitor	IPR006150 (SMART) IPR003645 (SMART) IPR008197 (SMART) IPR002223 (SMART) IPR002223 (PFAM) IPR008197 (PFAM) IPR008197 (PROSITE_PROFILES) IPR002223 (PROSITE_PROFILES) IPR002223 (PROSITE_PROFILES) IPR002223 (PROSITE_PROFILES) IPR008197 (PROSITE_PROFILES) IPR008197 (PROSITE_PROFILES) IPR008197 (PROSITE_PROFILES) IPR008197 (PROSITE_PROFILES) IPR002223 (PROSITE_PROFILES) IPR008197 (PROSITE_PROFILES) IPR…	6.40513	5.91625	2.95e-05	0.00598173	51.4732
comp105558_c0_seq3	1209	sp|P84875|PCPI_SABMA	gi|530636309|ref|XP_005304995.1|	serine protease	IPR002223 (SMART) IPR002223 (PFAM) IPR002223 (PROSITE_PROFILES) IPR002223 (PROSITE_PROFILES) SignalP-TM (SIGNALP_GRAM_POSITIVE) SignalP-noTM (SIGNALP_EUK)	8.05942	10.6964	3.57e-07	0.000208947	64.7676
comp105558_c0_seq5	1104	sp|P84875|PCPI_SABMA	gi|530636309|ref|XP_005304995.1|	serine protease	NA	8.03222	11.0939	3.28e-07	0.000207504	64.5489

## Sheet: Tab_S12
Table S12: Contigs with similarity to TFPI-Kunitz domain with enhanced expression in the salivary glands (SG).
ID	Length	UniProt subject id	NR subject id	NR Sequence description	InterProScan	WBvsSG logFC	WBvsSG logCPM	WBvsSG PValue	WBvsSG FDR	SI_SG
comp101225_c0_seq1	1317	sp|O76840|PPN1_CAEEL	gi|514457297|ref|XP_005002882.1|	kunitz-like protease inhibitor	IPR002223 (SMART) IPR002223 (PFAM) IPR002223 (PROSITE_PROFILES) IPR002223 (PROSITE_PROFILES) IPR002223 (PROSITE_PROFILES) IPR002223 (PROSITE_PROFILES) SignalP-TM (SIGNALP_GRAM_POSITIVE) TMhelix (TMHMM)	5.03442	9.46834	0.000621211	0.0209279	31.0311

## Sheet: Tab_S13
Table S13: Contigs with similarity to Adenosina deaminase with enhanced expression in the salivary glands (SG).
ID	Length	UniProt.subject.id	NR.subject.id	NR.Sequence.description	InterProScan	WBvsSG.logFC	WBvsSG.logCPM	WBvsSG.PValue	WBvsSG.FDR	SI_SG
comp109172_c0_seq4	2652	sp|P15287|AGSA_APLCA	gi|405953905|gb|EKC21473.1|	adenosine deaminase cecr1	IPR006331 (TIGRFAM) IPR001365 (PFAM) IPR013659 (PFAM) SignalP-TM (SIGNALP_GRAM_POSITIVE) SignalP-noTM (SIGNALP_GRAM_NEGATIVE) SignalP-noTM (SIGNALP_EUK)	11.1324	10.7957	4.7e-15	1.12e-11	68.618
comp90834_c2_seq2	2070	sp|P15287|AGSA_APLCA	gi|126697300|gb|ABO26607.1|	adenosine deaminase cecr1	NA	6.90404	5.30474	1.18e-06	0.000116675	42.555

## Sheet: Tab_S14
Table S14: Contigs with similarity to Angiotensin-converting enzyme (ACE-M2) with enhanced expression in the salivary glands (SG).
ID	Length	UniProt.subject.id	NR.subject.id	NR.Sequence.description	InterProScan	WBvsSG.logFC	WBvsSG.logCPM	WBvsSG.PValue	WBvsSG.FDR	SI_SG
comp108988_c0_seq8	402	NA	gi|390350100|ref|XP_003727341.1|	angiotensin-converting enzyme-like	IPR000477 (PFAM)	4.60779	7.49029	1.45e-05	0.0010371	28.4014
comp109011_c0_seq1	1882	sp|Q10751|ACE_CHICK	gi|525024951|ref|XP_005059938.1|	angiotensin-converting enzyme-like	IPR001548 (PFAM) SignalP-TM (SIGNALP_GRAM_POSITIVE) SignalP-noTM (SIGNALP_EUK) SignalP-noTM (SIGNALP_GRAM_NEGATIVE)	15.9575	8.40693	7.91e-17	1.16e-12	98.3589
comp109011_c0_seq2	1833	sp|Q6Q4G4|ACE_THETS	gi|525024951|ref|XP_005059938.1|	angiotensin-converting enzyme	IPR001548 (PFAM) SignalP-noTM (SIGNALP_GRAM_NEGATIVE) SignalP-noTM (SIGNALP_EUK) SignalP-TM (SIGNALP_GRAM_POSITIVE)	15.5364	7.98575	4.63e-16	3.57e-12	95.7633
comp109011_c0_seq3	1793	sp|Q6Q4G4|ACE_THETS	gi|525024951|ref|XP_005059938.1|	angiotensin-converting enzyme-like isoform x2	IPR001548 (PFAM) SignalP-TM (SIGNALP_GRAM_POSITIVE) SignalP-noTM (SIGNALP_EUK)	13.0024	9.21593	5.12e-14	4.3e-11	80.144
comp109011_c0_seq4	1680	sp|Q6Q4G4|ACE_THETS	gi|73921654|sp|Q6Q4G4.1|ACE_THETS	angiotensin-converting enzyme	IPR001548 (PFAM) SignalP-noTM (SIGNALP_EUK) SignalP-TM (SIGNALP_GRAM_POSITIVE) SignalP-noTM (SIGNALP_GRAM_NEGATIVE)	10.7243	10.4896	1.94e-14	2.61e-11	66.1025
comp109011_c0_seq5	1745	sp|Q6Q4G4|ACE_THETS	gi|525024951|ref|XP_005059938.1|	angiotensin-converting enzyme	IPR001548 (PFAM) SignalP-noTM (SIGNALP_EUK) SignalP-TM (SIGNALP_GRAM_POSITIVE)	8.4361	7.7921	1.42e-10	3.75e-08	51.9983
comp109011_c1_seq1	2538	sp|Q50JE5|ACE_MESAU	gi|260781638|ref|XP_002585911.1|	angiotensin-converting enzyme	IPR001548 (PFAM)	10.2476	12.7656	4.22e-14	3.92e-11	63.1643
comp109011_c1_seq2	1398	sp|Q10751|ACE_CHICK	gi|405971772|gb|EKC36585.1|	angiotensin-converting enzyme-like	IPR001548 (PFAM)	10.3948	13.2879	2.97e-14	3.25e-11	64.0714
comp47445_c0_seq1	125	sp|Q9GLN7|ACE_PANTR	gi|507640052|ref|XP_004630068.1|	angiotensin-converting enzyme	IPR001548 (PFAM)	8.66847	3.0302	6.61e-08	9.28e-06	53.4306
comp47445_c0_seq2	109	sp|Q9GLN7|ACE_PANTR	gi|507640052|ref|XP_004630068.1|	angiotensin-converting enzyme-like isoform x1	IPR001548 (PFAM)	10.8945	3.35058	3.92e-09	7.32e-07	67.1513
comp48285_c0_seq1	190	sp|Q56H28|ACE2_FELCA	gi|443725628|gb|ELU13139.1|	angiotensin i converting enzyme 2	TMhelix (TMHMM)	10.1483	7.58303	4.43e-11	1.41e-08	62.5522
comp83500_c3_seq1	232	sp|Q10751|ACE_CHICK	gi|328724459|ref|XP_001951640.2|	angiotensin-converting enzyme	IPR001548 (PFAM)	5.8225	5.70235	0.000278518	0.0118662	35.8887

## Sheet: Tab_S15
Table S15: Contig with similarity to Angiotensin-converting enzyme (ACE-M2) with enhanced expression in the mid-oesophagus (MO).
ID	Length	NR.subject.id	NR.Sequence.description	InterProScan	WBvsMO.logFC	WBvsMO.logCPM	WBvsMO.PValue	WBvsMO.FDR	SI_MO
comp108988_c0_seq6	719	gi|390350100|ref|XP_003727341.1|	angiotensin-converting enzyme-like	IPR000477 (PFAM)	3.48467	6.98615	0.000649997	0.0478663	28.0037

## Sheet: Tab_S16
Table S16: Contigs with similarity to ShK Toxin domain with enhanced expression in the salivary glands (SG).
ID	Length	UniProt.subject.id	NR.subject.id	NR.Sequence.description	InterProScan	WBvsSG.logFC	WBvsSG.logCPM	WBvsSG.PValue	WBvsSG.FDR	SI_SG
comp107594_c0_seq4	835	NA	NA	NA	IPR003582 (PROSITE_PROFILES) SignalP-TM (SIGNALP_GRAM_POSITIVE) SignalP-noTM (SIGNALP_EUK) SignalP-noTM (SIGNALP_GRAM_NEGATIVE)	13.5086	7.57816	2.98e-10	7.1e-08	83.2642
comp107594_c0_seq6	706	NA	NA	NA	SignalP-TM (SIGNALP_GRAM_POSITIVE) SignalP-noTM (SIGNALP_EUK) SignalP-noTM (SIGNALP_GRAM_NEGATIVE)	11.1751	11.3655	2.75e-16	2.77e-12	68.8812
comp107594_c0_seq12	829	NA	NA	NA	IPR003582 (PFAM) IPR003582 (PROSITE_PROFILES) SignalP-noTM (SIGNALP_EUK) SignalP-TM (SIGNALP_GRAM_POSITIVE) SignalP-noTM (SIGNALP_GRAM_NEGATIVE)	11.1199	11.7896	1.32e-15	7.6e-12	68.5407
comp107594_c0_seq7	807	NA	NA	NA	SignalP-noTM (SIGNALP_EUK)	11.1125	11.1487	2.1e-15	9.54e-12	68.4949
comp107594_c0_seq5	838	NA	NA	NA	IPR003582 (PFAM) IPR003582 (PROSITE_PROFILES) SignalP-TM (SIGNALP_GRAM_POSITIVE) SignalP-noTM (SIGNALP_GRAM_NEGATIVE) SignalP-noTM (SIGNALP_EUK)	10.7342	9.53193	9.04e-11	2.59e-08	66.1634
comp102428_c0_seq10	2188	sp|P98068|SPAN_STRPU	gi|405960149|gb|EKC26094.1|	zinc metalloproteinase nas-13-like	TMhelix (TMHMM)	8.52834	2.89139	1.13e-07	1.5e-05	52.5669
comp102428_c0_seq11	2040	sp|P98068|SPAN_STRPU	gi|405960149|gb|EKC26094.1|	zinc metalloproteinase nas-13-like	IPR006026 (SMART) IPR003582 (SMART) IPR001506 (PFAM) IPR003582 (PFAM) IPR003582 (PROSITE_PROFILES) IPR003582 (PROSITE_PROFILES) IPR003582 (PROSITE_PROFILES) SignalP-noTM (SIGNALP_EUK)	8.81092	1.30891	1.46e-05	0.0010447	54.3086
comp102428_c0_seq13	1936	sp|P98068|SPAN_STRPU	gi|405960149|gb|EKC26094.1|	blastula protease 10	IPR003582 (SMART) IPR006026 (SMART) IPR003582 (PFAM) IPR001506 (PFAM) IPR003582 (PROSITE_PROFILES) IPR003582 (PROSITE_PROFILES) IPR003582 (PROSITE_PROFILES) IPR003582 (PROSITE_PROFILES) IPR003582 (PROSITE_PROFILES) TMhelix (TMHMM)	8.38991	5.26935	6.44e-10	1.41e-07	51.7136
comp102428_c0_seq15	912	sp|Q19673|TYR3_CAEEL	gi|449684912|ref|XP_002161996.2|	zinc metalloproteinase nas-13-like	IPR003582 (SMART) IPR003582 (PFAM) IPR003582 (PROSITE_PROFILES) IPR003582 (PROSITE_PROFILES) IPR003582 (PROSITE_PROFILES) IPR003582 (PROSITE_PROFILES) IPR003582 (PROSITE_PROFILES)	8.5465	4.69376	5.12e-09	9.34e-07	52.6788
comp102428_c0_seq17	1710	sp|Q19673|TYR3_CAEEL	gi|449682262|ref|XP_002153867.2|	zinc metalloproteinase nas-13-like	IPR003582 (SMART) IPR003582 (PFAM) IPR003582 (PROSITE_PROFILES) IPR003582 (PROSITE_PROFILES) IPR003582 (PROSITE_PROFILES) IPR003582 (PROSITE_PROFILES) IPR003582 (PROSITE_PROFILES)	5.6678	2.05879	0.00061681	0.0208431	34.9351
comp102428_c0_seq18	2034	sp|P98068|SPAN_STRPU	gi|405960149|gb|EKC26094.1|	zinc metalloproteinase nas-13-like	IPR003582 (SMART) IPR006026 (SMART) IPR001506 (PFAM) IPR003582 (PFAM) IPR003582 (PROSITE_PROFILES) IPR003582 (PROSITE_PROFILES) IPR003582 (PROSITE_PROFILES) IPR003582 (PROSITE_PROFILES) IPR003582 (PROSITE_PROFILES) SignalP-noTM (SIGNALP_EUK)	11.3387	6.35974	4.05e-12	1.67e-09	69.8892
comp102428_c0_seq6	979	NA	gi|449684912|ref|XP_002161996.2|	zinc metalloproteinase nas-13-like isoform 1	NA	7.60702	7.14895	4.86e-08	7.08e-06	46.888
comp102428_c0_seq7	2555	sp|P98068|SPAN_STRPU	gi|405960149|gb|EKC26094.1|	zinc metalloproteinase nas-13-like	IPR003582 (SMART) IPR006026 (SMART) IPR001506 (PFAM) IPR003582 (PFAM) IPR003582 (PROSITE_PROFILES) IPR003582 (PROSITE_PROFILES) IPR003582 (PROSITE_PROFILES) IPR003582 (PROSITE_PROFILES) SignalP-noTM (SIGNALP_EUK)	6.98204	2.63881	2.13e-06	0.000196654	43.0358
comp102428_c0_seq9	1975	sp|P98068|SPAN_STRPU	gi|405960149|gb|EKC26094.1|	zinc metalloproteinase nas-13-like	IPR003582 (SMART) IPR006026 (SMART) IPR001506 (PFAM) IPR003582 (PFAM) IPR003582 (PROSITE_PROFILES) IPR003582 (PROSITE_PROFILES) IPR003582 (PROSITE_PROFILES) IPR003582 (PROSITE_PROFILES) SignalP-noTM (SIGNALP_EUK)	8.81654	4.06527	3.05e-08	4.64e-06	54.3433
comp103307_c0_seq1	1125	sp|Q19673|TYR3_CAEEL	gi|449684912|ref|XP_002161996.2|	tyrosinase-like protein tyr-3-like SHK domain!!!	IPR003582 (SMART) IPR003582 (PFAM) IPR003582 (PROSITE_PROFILES) IPR003582 (PROSITE_PROFILES) IPR003582 (PROSITE_PROFILES) SignalP-TM (SIGNALP_EUK) TMhelix (TMHMM)	8.79293	8.19037	3.64e-11	1.17e-08	54.1977
comp104978_c0_seq1	2162	sp|Q20191|NAS13_CAEEL	gi|405960149|gb|EKC26094.1|	zinc metalloproteinase nas-13-like	IPR003582 (SMART) IPR006026 (SMART) IPR001506 (PFAM) IPR003582 (PFAM) IPR003582 (PROSITE_PROFILES) IPR003582 (PROSITE_PROFILES) IPR003582 (PROSITE_PROFILES) IPR003582 (PROSITE_PROFILES) IPR003582 (PROSITE_PROFILES) SignalP-noTM (SIGNALP_EUK) TMhelix (TMHMM)	8.87931	5.49787	4.89e-09	8.96e-07	54.7302
comp105661_c0_seq1	592	sp|Q19673|TYR3_CAEEL	gi|449684912|ref|XP_002161996.2|	tyrosinase-like protein tyr-3-like	IPR003582 (SMART) IPR003582 (PFAM) IPR003582 (PROSITE_PROFILES) IPR003582 (PROSITE_PROFILES) IPR003582 (PROSITE_PROFILES)	8.53689	1.00364	0.00025393	0.0111077	52.6196
comp105661_c0_seq2	642	sp|Q19673|TYR3_CAEEL	gi|449684912|ref|XP_002161996.2|	tyrosinase-like protein tyr-3-like	IPR003582 (SMART) IPR003582 (PFAM) IPR003582 (PROSITE_PROFILES) IPR003582 (PROSITE_PROFILES) IPR003582 (PROSITE_PROFILES)	9.49104	1.962	1.03e-06	0.000103383	58.5007
comp51330_c0_seq1	3145	sp|Q19269|NAS14_CAEEL	gi|405960149|gb|EKC26094.1|	blastula protease 10	IPR006026 (SMART) IPR003582 (SMART) IPR003582 (PFAM) IPR001506 (PFAM) IPR003582 (PROSITE_PROFILES) IPR003582 (PROSITE_PROFILES) IPR003582 (PROSITE_PROFILES) IPR003582 (PROSITE_PROFILES) IPR003582 (PROSITE_PROFILES) IPR003582 (PROSITE_PROFILES) IPR003582 (PROSITE_PROFILES) IPR003582 (PROSITE_PROFILES) SignalP-TM (SIGNALP_EUK) TMhelix (TMHMM)	10.6296	8.64837	4.67e-14	4.12e-11	65.5183
comp92668_c0_seq2	1377	sp|Q19673|TYR3_CAEEL	gi|449684912|ref|XP_002161996.2|	tyrosinase-like protein tyr-3-like	IPR003582 (SMART) IPR003582 (PFAM) IPR003582 (PROSITE_PROFILES) IPR003582 (PROSITE_PROFILES) IPR003582 (PROSITE_PROFILES) TMhelix (TMHMM)	11.0992	7.90332	2.49e-11	8.24e-09	68.413
comp92668_c0_seq3	1345	sp|Q19673|TYR3_CAEEL	gi|449684912|ref|XP_002161996.2|	tyrosinase-like protein tyr-3-like	IPR003582 (SMART) IPR003582 (PFAM) IPR003582 (PROSITE_PROFILES) IPR003582 (PROSITE_PROFILES) IPR003582 (PROSITE_PROFILES) TMhelix (TMHMM)	8.75242	4.05526	1.01e-06	0.000102277	53.9481
comp92668_c0_seq4	1333	sp|Q19673|TYR3_CAEEL	gi|449684912|ref|XP_002161996.2|	tyrosinase-like protein tyr-3-like	IPR003582 (SMART) IPR003582 (PFAM) IPR003582 (PROSITE_PROFILES) IPR003582 (PROSITE_PROFILES) IPR003582 (PROSITE_PROFILES) TMhelix (TMHMM)	10.2228	9.45191	2.15e-13	1.31e-10	63.0112
comp108799_c1_seq20	2878	sp|P42674|BP10_PARLI	gi|405960149|gb|EKC26094.1|	blastula protease 10	IPR006026 (SMART) IPR003582 (SMART) IPR001506 (PFAM) IPR003582 (PFAM) IPR003582 (PROSITE_PROFILES) IPR003582 (PROSITE_PROFILES) IPR003582 (PROSITE_PROFILES) IPR003582 (PROSITE_PROFILES) IPR003582 (PROSITE_PROFILES) IPR003582 (PROSITE_PROFILES) IPR003582 (PROSITE_PROFILES) IPR003582 (PROSITE_PROFILES) IPR003582 (PROSITE_PROFILES) SignalP-noTM (SIGNALP_GRAM_NEGATIVE) SignalP-noTM (SIGNALP_EUK) Sign…	11.0653	6.07367	2.36238e-12	1.03493e-09	68.2044
comp108799_c1_seq22	3687	sp|P98068|SPAN_STRPU	gi|405960149|gb|EKC26094.1|	blastula protease 10	IPR006026 (SMART) IPR003582 (SMART) IPR001506 (PFAM) IPR003582 (PFAM) IPR003582 (PROSITE_PROFILES) IPR003582 (PROSITE_PROFILES) IPR003582 (PROSITE_PROFILES) IPR003582 (PROSITE_PROFILES) IPR003582 (PROSITE_PROFILES) IPR003582 (PROSITE_PROFILES) IPR003582 (PROSITE_PROFILES) IPR003582 (PROSITE_PROFILES) SignalP-TM (SIGNALP_GRAM_POSITIVE) SignalP-noTM (SIGNALP_EUK) SignalP-noTM (SIGNALP_GRAM_NEGATIVE)	9.17322	4.7131	3.71628e-09	6.9991e-07	56.5418
comp108799_c1_seq3	2496	sp|P42674|BP10_PARLI	gi|405960149|gb|EKC26094.1|	blastula protease 10	SignalP-noTM (SIGNALP_EUK)	8.51941	6.11506	1.20513e-10	3.25173e-08	52.5118

## Sheet: Tab_S17
Table S17: Contigs with similarity to Cystein-Rich Secretory Proteins (CRISPs) and ShK Toxin domain with enhanced expression in the salivary glands (SG)
ID	Length	UniProt.subject.id	NR.subject.id	NR.Sequence.description	InterProScan	WBvsSG.logFC	WBvsSG.logCPM	WBvsSG.PValue	WBvsSG.FDR	SI_SG
comp109272_c0_seq2	1616	sp|Q2XXQ2|CRVP2_PSEPL	gi|405965644|gb|EKC31006.1|	peptidase inhibitor 16-like	NA	10.1539	7.68483	2.12e-12	9.49e-10	62.5868
comp109272_c0_seq3	1499	sp|Q4V9Y5|CRLD2_XENTR	gi|405965644|gb|EKC31006.1|	peptidase inhibitor 16-like	IPR003582 (SMART) IPR001283 (SMART) IPR014044 (PFAM) IPR003582 (PFAM) IPR003582 (PROSITE_PROFILES) IPR003582 (PROSITE_PROFILES)	8.85559	7.22095	1.09e-07	1.46e-05	54.584
comp109272_c0_seq4	1614	sp|Q4V9Y5|CRLD2_XENTR	gi|405965644|gb|EKC31006.1|	peptidase inhibitor 16-like	SignalP-TM (SIGNALP_GRAM_POSITIVE)	10.1641	6.49866	6.49e-11	1.95e-08	62.6496

## Sheet: Tab_S18
Table S18: Contigs with similarity to Meprin with enhanced expression in the salivary glands (SG).
ID	Length	UniProt.subject.id	NR.subject.id	NR.Sequence.description	InterProScan	WBvsSG.logFC	WBvsSG.logCPM	WBvsSG.PValue	WBvsSG.FDR	SI_SG
comp108388_c4_seq9	1399	sp|P31580|HCE1_ORYLA	gi|405951909|gb|EKC19778.1|	meprin a subunit beta-like	IPR000998 (SMART) IPR006026 (SMART) IPR001506 (PFAM) IPR000998 (PFAM) IPR000998 (PROSITE_PROFILES)	12.9732	5.42285	3.45e-12	1.43e-09	79.9641
comp108388_c4_seq8	1779	sp|P0DJJ2|ASTL_CHICK	gi|524894251|ref|XP_005103627.1|	meprin a subunit beta-like	IPR006026 (SMART) IPR000998 (SMART) IPR001506 (PFAM) IPR000998 (PFAM) IPR000998 (PROSITE_PROFILES) SignalP-noTM (SIGNALP_GRAM_NEGATIVE) SignalP-TM (SIGNALP_GRAM_POSITIVE) SignalP-noTM (SIGNALP_EUK)	11.7432	7.27091	4.28e-14	3.92e-11	72.3829
comp108388_c4_seq10	1802	sp|P42662|ASTL_COTJA	gi|524894251|ref|XP_005103627.1|	meprin a subunit beta-like	IPR006026 (SMART) IPR000998 (SMART) IPR000998 (PFAM) IPR001506 (PFAM) IPR000998 (PROSITE_PROFILES)	11.6768	4.12762	2.42e-10	5.95e-08	71.9732
comp108388_c3_seq1	252	sp|P98061|NAS28_CAEEL	gi|524871567|ref|XP_005092556.1|	meprin a subunit beta-like	IPR001506 (PFAM)	10.8887	4.98871	5.56e-11	1.7e-08	67.1155
comp108388_c2_seq1	218	NA	gi|524908275|ref|XP_005109241.1|	tolloid-like protein 2-like	IPR000998 (PROSITE_PROFILES)	10.7121	4.94391	6.68e-11	1.98e-08	66.0272
comp108388_c4_seq6	1731	sp|Q16820|MEP1B_HUMAN	gi|524894251|ref|XP_005103627.1|	meprin a subunit beta-like	IPR000998 (SMART) IPR006026 (SMART) IPR000998 (PFAM) IPR001506 (PFAM) IPR000998 (PROSITE_PROFILES) SignalP-noTM (SIGNALP_EUK) SignalP-noTM (SIGNALP_GRAM_NEGATIVE) SignalP-TM (SIGNALP_GRAM_POSITIVE)	8.57915	1.05936	3.65e-05	0.00234824	52.8801
comp108388_c4_seq2	1539	sp|P31580|HCE1_ORYLA	gi|23096074|dbj|BAC16238.1|	meprin a subunit beta-like	IPR006026 (SMART) IPR000998 (SMART) IPR001506 (PFAM) IPR000998 (PFAM) IPR000998 (PROSITE_PROFILES) SignalP-TM (SIGNALP_GRAM_POSITIVE) SignalP-noTM (SIGNALP_EUK) SignalP-noTM (SIGNALP_GRAM_NEGATIVE)	8.20388	3.83603	1.9e-08	3.11e-06	50.567
comp108388_c4_seq3	1668	sp|Q16820|MEP1B_HUMAN	gi|524894251|ref|XP_005103627.1|	meprin a subunit beta-like	IPR000998 (SMART) IPR006026 (SMART) IPR000998 (PFAM) IPR001506 (PFAM) IPR000998 (PROSITE_PROFILES) SignalP-TM (SIGNALP_GRAM_POSITIVE) SignalP-noTM (SIGNALP_GRAM_NEGATIVE) SignalP-noTM (SIGNALP_EUK)	5.7027	0.53293	0.00128008	0.0319263	35.1502

## Sheet: Tab_S19
Table S19: Contigs with similarity to Meprin with enhanced expression in the mid-oesophagus (MO).
ID	Length	UniProt.subject.id	NR.subject.id	NR.Sequence.description	InterProScan	WBvsMO.logFC	WBvsMO.logCPM	WBvsMO.PValue	WBvsMO.FDR	SI_MO
comp109603_c4_seq1	1766	sp|Q64230|MEP1A_RAT	gi|23096074|dbj|BAC16238.1|	meprin a subunit beta-like	IPR000998 (SMART) IPR006026 (SMART) IPR000998 (PFAM) IPR001506 (PFAM) IPR000998 (PROSITE_PROFILES) SignalP-noTM (SIGNALP_GRAM_NEGATIVE) SignalP-TM (SIGNALP_GRAM_POSITIVE) SignalP-noTM (SIGNALP_EUK)	7.57515	13.7053	4.71e-08	5.2e-05	60.8758

[truncated: 6 more sheets: Tab_S20, Tab_S21, Tab_S22, Tab_S23, Tab_S24, Tab_S25]
